# Supplementary material for: Voltage-matrix nanopore profiling for the discrimination of protein mixtures
Source: Chem Sci. 2025 Sep 23;16(40):18607–15. doi: 10.1039/d5sc05182g (PMC12499889; doi:10.1039/d5sc05182g)
Supplement: SC-016-D5SC05182G-s008 [file SC-016-D5SC05182G-s008.txt]

File Name : akita et al figures1.ai

Caption : figures1

File Name : akita et al figures2.ai

Caption : figures2

File Name : akita et al figures3.ai

Caption : figures3

File Name : akita et al figures4.ai

Caption : figures4

File Name : akita et al figures5.ai

Caption : figures5

File Name : akita et al figures6.ai

Caption : figures6

File Name : akita et al figures7.ai

Caption : figures7

File Name : akita et al figures8.ai

Caption : figures8

File Name : akita et al figures9.ai

Caption : figures9

File Name : akita et al figures10.ai

Caption : figures10

File Name : akita et al figures11.ai

Caption : figures11

File Name : akita et al tables1.ai

Caption : tables1

File Name : akita et al tables2.ai

Caption : tables2

File Name : akita et al tables3.ai

Caption : tables3
